# Supplementary material for: Indole Alkaloids and Chromones from the Stem Bark of Cassia alata and Their Antiviral Activities
Source: Molecules. 2022 May 13;27(10):3129. doi: 10.3390/molecules27103129 (PMC9144915; doi:10.3390/molecules27103129)
Supplement: Supplementary file 1 [file molecules-27-03129-s001.zip]

Archive with 1 entries (1 files):
- molecules-1697523-supplementary.pdf
